# Supplementary material for: A Multi-Omics Approach to Disclose Metabolic Pathways Impacting Intestinal Permeability in Obese Patients Undergoing Very Low Calorie Ketogenic Diet
Source: Nutrients. 2024 Jun 28;16(13):2079. doi: 10.3390/nu16132079 (PMC11243313; doi:10.3390/nu16132079)
Supplement: Supplementary file 1 [file nutrients-16-02079-s001.zip]

Archive with 1 entries (1 files):
- nutrients-3023445-supplementary.pdf
